# Supplementary material for: Optimization of Vero Cells Grown on a Polymer Fiber Carrier in a Disposable Bioreactor for Inactivated Coxsackievirus A16 Vaccine Development
Source: Vaccines (Basel). 2021 Jun 7;9(6):613. doi: 10.3390/vaccines9060613 (PMC8229131; doi:10.3390/vaccines9060613)
Supplement: Supplementary file 1 [file vaccines-09-00613-s001.zip]

Archive with 1 entries (1 files):
- vaccines-1197140-supplementary.pdf
